# Supplementary material for: Preparations of 25 wt% of Pyraclostrobin Nanosuspension Concentrate (SC) Using Lignosulfonate-Based Colloidal Spheres to Improve Its Thermal Storage Stability
Source: Molecules. 2024 Mar 22;29(7):1419. doi: 10.3390/molecules29071419 (PMC11013202; doi:10.3390/molecules29071419)
Supplement: Supplementary file 1 [file molecules-29-01419-s001.zip]

Archive with 1 entries (1 files):
- molecules-2905028-supplementary.pdf
